# Supplementary material for: Stereo-cell deciphers the spatial and functional heterogeneity of polyploid hepatocytes
Source: Gigascience. 2026 Mar 2;15:giag023. doi: 10.1093/gigascience/giag023 (PMC13100898; doi:10.1093/gigascience/giag023)
Supplement: giag023_Supplemental_Files [file giag023_supplemental_files.zip]

Archive with 4 entries (4 files):
- Supplementary figure legend_260211.docx
- Supplementary_Fig1_260226.pdf
- Supplementary_Fig2_260226.pdf
- Supplementary_Fig3_260226.pdf
